# Supplementary material for: Investigating the Impact of Chlorogenic Acid Content and Cellulose Nanoparticles on Sunflower Protein-Based Emulsions and Films
Source: Foods. 2025 Feb 27;14(5):824. doi: 10.3390/foods14050824 (PMC11899123; doi:10.3390/foods14050824)
Supplement: Supplementary file 1 [file foods-14-00824-s001.zip]

Archive with 1 entries (1 files):
- foods-3405731-supplementary.pdf
